# Supplementary material for: A Covalently Micro-Crosslinked Anionic Copolymer-Based Microgel for High-Temperature and Salt-Tolerant Water-Based Drilling Fluids
Source: Gels. 2026 Jul 2;12(7):588. doi: 10.3390/gels12070588 (PMC13409077; doi:10.3390/gels12070588)
Supplement: Supplementary file 1 [file gels-12-00588-s001.zip]

Archive with 1 entries (1 files):
- gels-4401424-supplementary.pdf
